# Supplementary material for: Matrix Metalloproteinases on Severe COVID-19 Lung Disease Pathogenesis: Cooperative Actions of MMP-8/MMP-2 Axis on Immune Response through HLA-G Shedding and Oxidative Stress
Source: Biomolecules. 2022 Apr 19;12(5):604. doi: 10.3390/biom12050604 (PMC9138255; doi:10.3390/biom12050604)
Supplement: Supplementary file 1 [file biomolecules-12-00604-s001.zip]

Archive with 1 entries (1 files):
- biomolecules-1649666-supplementary.pdf
